# Supplementary material for: Prevalence of Brucellosis in Small Ruminants in Africa from 2000 to 2025: A Systematic Review and Meta-Analysis
Source: Vet Sci. 2026 Jun 30;13(7):638. doi: 10.3390/vetsci13070638 (PMC13431580; doi:10.3390/vetsci13070638)
Supplement: Supplementary file 1 [file vetsci-13-00638-s001.zip]

Archive with 1 entries (1 files):
- vetsci-4300918-supplementary.pdf
